# Supplementary material for: HSF1 modulates lipid metabolism and ferroptosis in sarcopenia: a novel diagnostic biomarker and therapeutic target
Source: Front Mol Biosci. 2026 Apr 30;13:1727633. doi: 10.3389/fmolb.2026.1727633 (PMC13172621; doi:10.3389/fmolb.2026.1727633)
Supplement: Supplementary file 4 [file Table1.xlsx]

## Sheet: Sheet1
Supplementary table 1. The list of ferroptosis-related genes
Symbol	Type
ABCC1	ferroptosis-related genes
ABCC5	ferroptosis-related genes
ABHD12	ferroptosis-related genes
ACACA	ferroptosis-related genes
ACADSB	ferroptosis-related genes
ACO1	ferroptosis-related genes
ACOT1	ferroptosis-related genes
ACSF2	ferroptosis-related genes
ACSL1	ferroptosis-related genes
ACSL3	ferroptosis-related genes
ACSL4	ferroptosis-related genes
ACSL5	ferroptosis-related genes
ACSL6	ferroptosis-related genes
ACVR1B	ferroptosis-related genes
ADAM23	ferroptosis-related genes
ADAMTS13	ferroptosis-related genes
ADIPOQ	ferroptosis-related genes
AEBP2	ferroptosis-related genes
AGPAT3	ferroptosis-related genes
AGPS	ferroptosis-related genes
AHCY	ferroptosis-related genes
AIFM2	ferroptosis-related genes
AKR1C1	ferroptosis-related genes
AKR1C2	ferroptosis-related genes
AKR1C3	ferroptosis-related genes
AKT1S1	ferroptosis-related genes
ALDH3A2	ferroptosis-related genes
ALOX12	ferroptosis-related genes
ALOX12B	ferroptosis-related genes
ALOX15	ferroptosis-related genes
ALOX15B	ferroptosis-related genes
ALOX5	ferroptosis-related genes
ALOXE3	ferroptosis-related genes
AMN	ferroptosis-related genes
ANO6	ferroptosis-related genes
AQP3	ferroptosis-related genes
AQP5	ferroptosis-related genes
AQP8	ferroptosis-related genes
AR	ferroptosis-related genes
ARF6	ferroptosis-related genes
ARHGEF26-AS1	ferroptosis-related genes
ARNTL	ferroptosis-related genes
ASAH2	ferroptosis-related genes
ASMTL-AS1	ferroptosis-related genes
ATF2	ferroptosis-related genes
ATF3	ferroptosis-related genes
ATF4	ferroptosis-related genes
ATG13	ferroptosis-related genes
ATG16L1	ferroptosis-related genes
ATG3	ferroptosis-related genes
ATG4D	ferroptosis-related genes
ATG5	ferroptosis-related genes
ATG7	ferroptosis-related genes
ATM	ferroptosis-related genes
ATP5MC3	ferroptosis-related genes
BACH1	ferroptosis-related genes
BAP1	ferroptosis-related genes
BCAT2	ferroptosis-related genes
BECN1	ferroptosis-related genes
BEX1	ferroptosis-related genes
BID	ferroptosis-related genes
BRD2	ferroptosis-related genes
BRD3	ferroptosis-related genes
BRD4	ferroptosis-related genes
BRD7	ferroptosis-related genes
BRDT	ferroptosis-related genes
BRPF1	ferroptosis-related genes
CA9	ferroptosis-related genes
CAMKK2	ferroptosis-related genes
CARS	ferroptosis-related genes
CARS1	ferroptosis-related genes
CAV1	ferroptosis-related genes
CBS	ferroptosis-related genes
CCDC6	ferroptosis-related genes
CD44	ferroptosis-related genes
CD82	ferroptosis-related genes
CDC25A	ferroptosis-related genes
CDCA3	ferroptosis-related genes
CDH1	ferroptosis-related genes
CDKN1A	ferroptosis-related genes
CDKN2A	ferroptosis-related genes
CDO1	ferroptosis-related genes
CFL1	ferroptosis-related genes
CGAS	ferroptosis-related genes
CHAC1	ferroptosis-related genes
CHMP1A	ferroptosis-related genes
CHMP5	ferroptosis-related genes
CHMP6	ferroptosis-related genes
CHP1	ferroptosis-related genes
CIRBP	ferroptosis-related genes
CISD1	ferroptosis-related genes
CISD2	ferroptosis-related genes
CISD3	ferroptosis-related genes
CLTRN	ferroptosis-related genes
COPZ1	ferroptosis-related genes
COX4I2	ferroptosis-related genes
CP	ferroptosis-related genes
CPEB1	ferroptosis-related genes
CREB1	ferroptosis-related genes
CREB3	ferroptosis-related genes
CREB5	ferroptosis-related genes
CRYAB	ferroptosis-related genes
CS	ferroptosis-related genes
CTSB	ferroptosis-related genes
CYB5R1	ferroptosis-related genes
CYBB	ferroptosis-related genes
CYGB	ferroptosis-related genes
CYP4F8	ferroptosis-related genes
DAZAP1	ferroptosis-related genes
DCAF7	ferroptosis-related genes
DDR2	ferroptosis-related genes
DECR1	ferroptosis-related genes
DHODH	ferroptosis-related genes
DLD	ferroptosis-related genes
DNAJB6	ferroptosis-related genes
DPEP1	ferroptosis-related genes
DPP4	ferroptosis-related genes
DUOX1	ferroptosis-related genes
DUOX2	ferroptosis-related genes
ECH1	ferroptosis-related genes
EGFR	ferroptosis-related genes
EGLN2	ferroptosis-related genes
EGR1	ferroptosis-related genes
ELAVL1	ferroptosis-related genes
ELOVL5	ferroptosis-related genes
EMC2	ferroptosis-related genes
ENO3	ferroptosis-related genes
ENPP2	ferroptosis-related genes
EPAS1	ferroptosis-related genes
EPT1	ferroptosis-related genes
ETV4	ferroptosis-related genes
EZH2	ferroptosis-related genes
FABP4	ferroptosis-related genes
FADS1	ferroptosis-related genes
FADS2	ferroptosis-related genes
FANCD2	ferroptosis-related genes
FAR1	ferroptosis-related genes
FBXW7	ferroptosis-related genes
FDFT1	ferroptosis-related genes
Fer1HCH	ferroptosis-related genes
FGF21	ferroptosis-related genes
FH	ferroptosis-related genes
FLT3	ferroptosis-related genes
FNDC5	ferroptosis-related genes
FOXO4	ferroptosis-related genes
FTH1	ferroptosis-related genes
FTL	ferroptosis-related genes
FTMT	ferroptosis-related genes
FURIN	ferroptosis-related genes
FXN	ferroptosis-related genes
FZD7	ferroptosis-related genes
G6PD	ferroptosis-related genes
G6PDX	ferroptosis-related genes
GABARAPL1	ferroptosis-related genes
GABARAPL2	ferroptosis-related genes
GALNT14	ferroptosis-related genes
GCH1	ferroptosis-related genes
GCLC	ferroptosis-related genes
GCLM	ferroptosis-related genes
GDF15	ferroptosis-related genes
GJA1	ferroptosis-related genes
GLRX5	ferroptosis-related genes
GLS2	ferroptosis-related genes
GOT1	ferroptosis-related genes
GPAT4	ferroptosis-related genes
GPX4	ferroptosis-related genes
GRIA3	ferroptosis-related genes
GSK3B	ferroptosis-related genes
GSS	ferroptosis-related genes
GSTM1	ferroptosis-related genes
GSTZ1	ferroptosis-related genes
H19	ferroptosis-related genes
HCAR1	ferroptosis-related genes
HDDC3	ferroptosis-related genes
HELLS	ferroptosis-related genes
HIF1A	ferroptosis-related genes
HILPDA	ferroptosis-related genes
HMGB1	ferroptosis-related genes
HMGCR	ferroptosis-related genes
HMOX1	ferroptosis-related genes
HOTAIR	ferroptosis-related genes
HRAS	ferroptosis-related genes
HSBP1	ferroptosis-related genes
HSF1	ferroptosis-related genes
HSPA5	ferroptosis-related genes
HSPB1	ferroptosis-related genes
IDH1	ferroptosis-related genes
IDH2	ferroptosis-related genes
IDO1	ferroptosis-related genes
IFNA1	ferroptosis-related genes
IFNA10	ferroptosis-related genes
IFNA13	ferroptosis-related genes
IFNA14	ferroptosis-related genes
IFNA16	ferroptosis-related genes
IFNA17	ferroptosis-related genes
IFNA2	ferroptosis-related genes
IFNA21	ferroptosis-related genes
IFNA4	ferroptosis-related genes
IFNA5	ferroptosis-related genes
IFNA6	ferroptosis-related genes
IFNA7	ferroptosis-related genes
IFNA8	ferroptosis-related genes
IFNG	ferroptosis-related genes
IL1B	ferroptosis-related genes
IL6	ferroptosis-related genes
INTS2	ferroptosis-related genes
IREB2	ferroptosis-related genes
ISCU	ferroptosis-related genes
JUN	ferroptosis-related genes
KDM3B	ferroptosis-related genes
KDM4A	ferroptosis-related genes
KDM5A	ferroptosis-related genes
KDM5C	ferroptosis-related genes
KDM6B	ferroptosis-related genes
KEAP1	ferroptosis-related genes
KIF20A	ferroptosis-related genes
KLF2	ferroptosis-related genes
KLHDC3	ferroptosis-related genes
KMT2D	ferroptosis-related genes
KRAS	ferroptosis-related genes
LAMP2	ferroptosis-related genes
LCE2C	ferroptosis-related genes
LCN2	ferroptosis-related genes
LGMN	ferroptosis-related genes
LIFR	ferroptosis-related genes
LIG3	ferroptosis-related genes
LINC00336	ferroptosis-related genes
LINC00472	ferroptosis-related genes
LINC00618	ferroptosis-related genes
LINC01833	ferroptosis-related genes
LONP1	ferroptosis-related genes
LPCAT3	ferroptosis-related genes
LPIN1	ferroptosis-related genes
LYRM1	ferroptosis-related genes
MAP1LC3A	ferroptosis-related genes
MAP1LC3B	ferroptosis-related genes
MAP1LC3C	ferroptosis-related genes
MAP3K11	ferroptosis-related genes
MAP3K14	ferroptosis-related genes
MAPK1	ferroptosis-related genes
MAPK14	ferroptosis-related genes
MAPK3	ferroptosis-related genes
MAPK8	ferroptosis-related genes
MAPK9	ferroptosis-related genes
MAPKAP1	ferroptosis-related genes
MARCHF5	ferroptosis-related genes
MDM2	ferroptosis-related genes
MDM4	ferroptosis-related genes
MEF2C	ferroptosis-related genes
MEG3	ferroptosis-related genes
MEG8	ferroptosis-related genes
METTL14	ferroptosis-related genes
MFN2	ferroptosis-related genes
MGST1	ferroptosis-related genes
MIB1	ferroptosis-related genes
MIB2	ferroptosis-related genes
MICU1	ferroptosis-related genes
MIOX	ferroptosis-related genes
MIR130B	ferroptosis-related genes
MIR135B	ferroptosis-related genes
MIR137	ferroptosis-related genes
MIR15A	ferroptosis-related genes
MIR17	ferroptosis-related genes
miR-182-5p	ferroptosis-related genes
MIR18A	ferroptosis-related genes
MIR190A	ferroptosis-related genes
MIR212	ferroptosis-related genes
MIR214	ferroptosis-related genes
MIR27A	ferroptosis-related genes
MIR302A	ferroptosis-related genes
MIR324	ferroptosis-related genes
MIR335	ferroptosis-related genes
MIR375	ferroptosis-related genes
miR-378a-3p	ferroptosis-related genes
MIR424	ferroptosis-related genes
MIR4443	ferroptosis-related genes
MIR5096	ferroptosis-related genes
MIR522	ferroptosis-related genes
MIR539	ferroptosis-related genes
MIR545	ferroptosis-related genes
MIR670	ferroptosis-related genes
MIR6852	ferroptosis-related genes
miR-7-5p	ferroptosis-related genes
MIR761	ferroptosis-related genes
MIR9-1	ferroptosis-related genes
MIR9-2	ferroptosis-related genes
MIR9-3	ferroptosis-related genes
MIR9-3HG	ferroptosis-related genes
MLLT1	ferroptosis-related genes
MLST8	ferroptosis-related genes
MMD	ferroptosis-related genes
MPC1	ferroptosis-related genes
MS4A15	ferroptosis-related genes
MT1DP	ferroptosis-related genes
MT1G	ferroptosis-related genes
MTCH1	ferroptosis-related genes
MTDH	ferroptosis-related genes
MTF1	ferroptosis-related genes
MTOR	ferroptosis-related genes
MUC1	ferroptosis-related genes
MYB	ferroptosis-related genes
MYCN	ferroptosis-related genes
NCOA3	ferroptosis-related genes
NCOA4	ferroptosis-related genes
NDRG1	ferroptosis-related genes
NEAT1	ferroptosis-related genes
NEDD4	ferroptosis-related genes
NEDD4L	ferroptosis-related genes
NF2	ferroptosis-related genes
NFE2L2	ferroptosis-related genes
NFS1	ferroptosis-related genes
NOS2	ferroptosis-related genes
NOX1	ferroptosis-related genes
NOX3	ferroptosis-related genes
NOX4	ferroptosis-related genes
NOX5	ferroptosis-related genes
NQO1	ferroptosis-related genes
NR1D1	ferroptosis-related genes
NR1D2	ferroptosis-related genes
NR4A1	ferroptosis-related genes
NR5A2	ferroptosis-related genes
NRAS	ferroptosis-related genes
NRF2	ferroptosis-related genes
NT5DC2	ferroptosis-related genes
NUPR1	ferroptosis-related genes
OIP5-AS1	ferroptosis-related genes
OSBPL9	ferroptosis-related genes
OTUB1	ferroptosis-related genes
P4HB	ferroptosis-related genes
PANX1	ferroptosis-related genes
PANX2	ferroptosis-related genes
PAQR3	ferroptosis-related genes
PARK7	ferroptosis-related genes
PARP1	ferroptosis-related genes
PARP10	ferroptosis-related genes
PARP11	ferroptosis-related genes
PARP12	ferroptosis-related genes
PARP14	ferroptosis-related genes
PARP15	ferroptosis-related genes
PARP16	ferroptosis-related genes
PARP2	ferroptosis-related genes
PARP3	ferroptosis-related genes
PARP4	ferroptosis-related genes
PARP6	ferroptosis-related genes
PARP8	ferroptosis-related genes
PARP9	ferroptosis-related genes
PCBP1	ferroptosis-related genes
PCBP2	ferroptosis-related genes
PDK4	ferroptosis-related genes
PDSS2	ferroptosis-related genes
PEBP1	ferroptosis-related genes
PEDS1	ferroptosis-related genes
PEX10	ferroptosis-related genes
PEX12	ferroptosis-related genes
PEX2	ferroptosis-related genes
PEX3	ferroptosis-related genes
PEX6	ferroptosis-related genes
PGD	ferroptosis-related genes
PGRMC1	ferroptosis-related genes
PHF21A	ferroptosis-related genes
PHKG2	ferroptosis-related genes
PIEZO1	ferroptosis-related genes
PIK3CA	ferroptosis-related genes
PIR	ferroptosis-related genes
PLA2G6	ferroptosis-related genes
PLIN2	ferroptosis-related genes
PML	ferroptosis-related genes
POM121L12	ferroptosis-related genes
POR	ferroptosis-related genes
PPARA	ferroptosis-related genes
PPARD	ferroptosis-related genes
PPARG	ferroptosis-related genes
PPP1R13L	ferroptosis-related genes
PRDX1	ferroptosis-related genes
PRDX6	ferroptosis-related genes
PRKAA1	ferroptosis-related genes
PRKAA2	ferroptosis-related genes
PRKCA	ferroptosis-related genes
PRNP	ferroptosis-related genes
PROK2	ferroptosis-related genes
PROM2	ferroptosis-related genes
PRR5	ferroptosis-related genes
PTEN	ferroptosis-related genes
PTGS2	ferroptosis-related genes
PTPN18	ferroptosis-related genes
PTPN6	ferroptosis-related genes
PVT1	ferroptosis-related genes
QSOX1	ferroptosis-related genes
RARRES2	ferroptosis-related genes
RB1	ferroptosis-related genes
RBMS1	ferroptosis-related genes
RELA	ferroptosis-related genes
RHEBP1	ferroptosis-related genes
RICTOR	ferroptosis-related genes
RNF113A	ferroptosis-related genes
RPL8	ferroptosis-related genes
RPTOR	ferroptosis-related genes
RRM2	ferroptosis-related genes
SAT1	ferroptosis-related genes
SAT2	ferroptosis-related genes
SCD	ferroptosis-related genes
SCP2	ferroptosis-related genes
SENP1	ferroptosis-related genes
SESN2	ferroptosis-related genes
SIAH2	ferroptosis-related genes
SIRT1	ferroptosis-related genes
SIRT2	ferroptosis-related genes
SIRT3	ferroptosis-related genes
SIRT6	ferroptosis-related genes
SLC11A2	ferroptosis-related genes
SLC16A1	ferroptosis-related genes
SLC1A5	ferroptosis-related genes
SLC25A28	ferroptosis-related genes
SLC38A1	ferroptosis-related genes
SLC39A14	ferroptosis-related genes
SLC39A7	ferroptosis-related genes
SLC39A8	ferroptosis-related genes
SLC3A2	ferroptosis-related genes
SLC40A1	ferroptosis-related genes
SLC7A11	ferroptosis-related genes
SMAD7	ferroptosis-related genes
SMG9	ferroptosis-related genes
SMPD1	ferroptosis-related genes
SNCA	ferroptosis-related genes
SNX4	ferroptosis-related genes
SNX5	ferroptosis-related genes
SOCS1	ferroptosis-related genes
SOX2	ferroptosis-related genes
SQLE	ferroptosis-related genes
SQSTM1	ferroptosis-related genes
SRC	ferroptosis-related genes
SREBF1	ferroptosis-related genes
SREBF2	ferroptosis-related genes
SRSF9	ferroptosis-related genes
STAT3	ferroptosis-related genes
STEAP3	ferroptosis-related genes
STING1	ferroptosis-related genes
STK11	ferroptosis-related genes
SUV39H1	ferroptosis-related genes
TAFAZZIN	ferroptosis-related genes
TBK1	ferroptosis-related genes
TERT	ferroptosis-related genes
TF	ferroptosis-related genes
TFAM	ferroptosis-related genes
TFAP2A	ferroptosis-related genes
TFR2	ferroptosis-related genes
TFRC	ferroptosis-related genes
TGFB1	ferroptosis-related genes
TGFBR1	ferroptosis-related genes
TIMM9	ferroptosis-related genes
TIMP1	ferroptosis-related genes
TLR4	ferroptosis-related genes
TMBIM4	ferroptosis-related genes
TMEM161B-DT	ferroptosis-related genes
TMSB4X	ferroptosis-related genes
TMSB4Y	ferroptosis-related genes
TNFAIP3	ferroptosis-related genes
TOR2A	ferroptosis-related genes
TP53	ferroptosis-related genes
TP63	ferroptosis-related genes
TRIB2	ferroptosis-related genes
TRIM21	ferroptosis-related genes
TRIM26	ferroptosis-related genes
TRIM46	ferroptosis-related genes
TSC1	ferroptosis-related genes
TTPA	ferroptosis-related genes
TXN	ferroptosis-related genes
TYRO3	ferroptosis-related genes
ULK1	ferroptosis-related genes
ULK2	ferroptosis-related genes
USP11	ferroptosis-related genes
USP35	ferroptosis-related genes
USP7	ferroptosis-related genes
VCP	ferroptosis-related genes
VDAC2	ferroptosis-related genes
VDAC3	ferroptosis-related genes
VDR	ferroptosis-related genes
WIPI1	ferroptosis-related genes
WIPI2	ferroptosis-related genes
WWTR1	ferroptosis-related genes
YAP1	ferroptosis-related genes
YTHDC2	ferroptosis-related genes
YY1AP1	ferroptosis-related genes
ZEB1	ferroptosis-related genes
ZFAS1	ferroptosis-related genes
ZFP36	ferroptosis-related genes
